# Supplementary material for: Microwave-Assisted Hydrothermal Processing of Rugulopteryx okamurae
Source: Mar Drugs. 2023 May 25;21(6):319. doi: 10.3390/md21060319 (PMC10304475; doi:10.3390/md21060319)
Supplement: Supplementary file 1 [file marinedrugs-21-00319-s001.zip]

Archive with 1 entries (1 files):
- marinedrugs-2374427-supplementary.pdf
